# Supplementary material for: Comparison of efficacy of continuous epidural block and pulsed radiofrequency to the dorsal root ganglion for management of pain persisting beyond the acute phase of herpes zoster
Source: PLoS One. 2017 Aug 21;12(8):e0183559. doi: 10.1371/journal.pone.0183559 (PMC5565119; doi:10.1371/journal.pone.0183559)
Supplement: S1 File — (XLSX) [file pone.0183559.s001.xlsx]

## Sheet: Sheet1
group	sex	nrspre	nrs1mo	nrs2mo	nrs3mo	nrs4mo	nrs5mo	nrs6mo	anticonvulsantpre	anticonvulsant1mo	anticonvulsant2mo	anticonvulsant3mo	anticonvulsant4mo	anticonvulsant5mo	anticonvulsant6mo	analgesicspre	analgesics1mo	analgesics2mo	analgesics3mo	analgesics4mo	analgesics5mo	analgesics6mo
1	1	8	8	7	7	7	6	6	450	600	600	600	600	600	600	30	46	46	46	46	46	46
1	2	8	5	5	6	5	6	7	300	450	450	450	450	450	450	14.1	28.1	28.1	44.1	34.8	50.8	50.8
1	1	6	3	4	5	4	3	4	225	300	300	300	300	300	300	14.1	32	32	0	0	0	0
1	1	5	2	2	2	2	0	0	150	300	300	300	0	0	0	28.1	28.1	18.8	0	0	0	0
1	2	7	3	2	1	0	0	0	75	75	75	75	0	0	0	28.1	18.8	0	0	0	0	0
1	1	7	5	4	7	5	4	4	0	300	600	450	450	450	450	88.1	88.1	88.1	88.1	88.1	88.1	88.1
1	2	7	5	5	5	5	5	5	150	225	225	225	225	225	1200	30	58.1	58.1	58.1	58.1	58.1	58.1
1	2	7	4	4	4	4	4	4	300	300	300	300	300	300	300	9.4	9.4	9.4	9.4	9.4	9.4	9.4
1	2	7	7	4	5	5	5	5	300	300	300	300	300	300	300	50	50	50	50	50	16	16
1	2	7	1	1	3	3	3	3	300	450	450	450	0	0	225	18.8	28.1	28.1	28.1	18.8	18.8	18.8
1	1	5	5	5	5	5	5	5	150	150	150	150	150	150	150	28.1	18.8	18.8	18.8	18.8	18.8	18.8
1	2	6	2	2	1	0	0	0	150	225	225	225	0	0	0	28.1	28.1	28.1	28.1	0	0	0
1	2	8	3	3	3	3	3	3	75	150	150	300	300	300	300	14.1	14.1	9.4	9.4	9.4	9.4	9.4
1	2	6	6	5	5	5	4	4	300	375	375	450	450	450	450	9.4	34.8	34.8	28.1	28.1	34.8	58.1
1	1	7	5	5	5	5	5	5	600	600	600	600	600	600	600	14.1	14.1	14.1	44.1	44.1	44.1	44.1
1	2	6	2	4	3	3	3	3	300	300	300	300	300	300	300	67.5	48.8	48.8	48.8	48.8	48.8	48.8
1	2	6	4	3	3	3	4	5	450	600	600	600	600	450	450	48.8	48.8	48.8	48.8	48.8	48.8	48.8
1	2	6	4	3	2	0	0	0	150	225	150	150	0	0	0	50	28.1	0	0	0	0	0
1	2	8	3	4	3	3	4	3	300	150	150	150	150	150	150	28.1	14.1	14.1	0	0	0	0
1	2	7	1	0	0	0	0	0	150	300	0	0	0	0	0	50	50	0	0	0	0	0
1	2	7	5	4	4	5	3	4	150	225	225	225	225	225	150	14.1	48.8	48.8	48.8	48.8	48.8	48.8
1	2	7	3	3	2	0	0	0	150	300	300	300	150	0	0	15	28.1	28.1	18.8	0	0	0
2	2	7	2	0	0	0	0	0	225	150	0	0	0	0	0	28.1	0	0	0	0	0	0
2	1	8	4	4	3	2	2	1	0	0	0	0	0	0	0	14.05	0	0	0	0	0	0
2	2	6	2	2	2	2	2	1	150	150	150	150	150	150	150	50	0	0	0	0	0	0
2	2	6	1		0	0	0	0	0	150	0	0	0	0	0	0	0	0	0	0	0	0
2	1	6	2	1	0	0	0	0	450	150	0	0	0	0	0	50	0	0	0	0	0	0
2	1	6	1	0	0	0	0	0	450	300	0	0	0	0	0	0	0	0	0	0	0	0
2	2	6	4	3	2	2	2	2	300	450	450	450	450	450	450	28.1	28.1	28.1	28.1	28.1	28.1	28.1
2	1	5	2	2	2	2	2	2	150	150	150	150	150	150	150	28.1	28.1	14.1	14.1	14.1	14.1	14.1
2	1	6	3	2	2	2	2	2	225	450	450	450	0	0	150	58.1	28.1	28.1	0	0	0	0
2	2	5	2	0	0	0	0	0	225	225	0	0	0	0	0	28.1	28.1	0	0	0	0	0
2	1	6	1	1	1	2	1	1	375	375	150	150	150	150	150	14.05	14.05	14.05	0	0	0	0
2	1	7	2	2	3	3	3	3	150	150	150	150	225	225	225	28.1	28.1	28.1	28.1	28.1	28.1	28.1
2	2	5	4	4	5	4	5	4	375	450	450	450	450	450	300	43.1	50.6	80.6	80.6	80.6	80.6	80.6
2	1	5	2	2	1	0	0	0	225	300	150	150	0	0	0	28.1	0	0	0	0	0	18.8
2	1	8	6	6	7	6	6	6	450	600	600	600	600	600	600	45	15	15	15	15	15	15
2	2	7	5	7	5	5	4	4	300	300	300	300	300	300	300	88.1	88.1	88.1	88.1	88.1	88.1	88.1
2	1	7	2	4	4	4	4	4	150	150	300	450	0	0	225	58.1	58.1	58.1	58.1	58.1	58.1	58.1
2	2	6	3	3	2	2	2	2	150	150	75	75	75	75	75	58.1	58.1	35.8	35.8	35.8	35.8	35.8
2	2	8	4	4	5	5	5	5	75	75	75	75	75	75	150	30	30	30	30	30	30	30
2	1	6	2	2	0	0	0	0	150	225	225	0	0	0	0	28.1	0	0	0	0	0	0
